# Supplementary material for: Amanitaahmadii, a new species of Amanita subgenus Amanitina section Validae from Pakistan
Source: MycoKeys. 2019 Jul 23;56:81–99. doi: 10.3897/mycokeys.56.31819 (PMC6667395; doi:10.3897/mycokeys.56.31819)
Supplement: XML Treatment for Amanita ahmadii [file mycokeys.56.31819-treatment1.xml]

<!DOCTYPE tp:taxon-treatment
  PUBLIC "-//TaxonX//DTD Taxonomic Treatment Publishing DTD v0 20100105//EN" "tax-treatment-NSO.dtd">
<tp:taxon-treatment xmlns:tp="http://www.plazi.org/taxpub"><tp:treatment-meta><kwd-group><label>Taxon classification</label><kwd><named-content xmlns:xlink="http://www.w3.org/1999/xlink" content-type="kingdom">Fungi</named-content></kwd><kwd><named-content xmlns:xlink="http://www.w3.org/1999/xlink" content-type="order">Agaricales</named-content></kwd><kwd><named-content xmlns:xlink="http://www.w3.org/1999/xlink" content-type="family">Amanitaceae</named-content></kwd></kwd-group><mixed-citation publication-type="journal"><person-group><name><surname>Jabeen</surname><given-names>Sana</given-names></name><name><surname>Kiran</surname><given-names>Munazza</given-names></name><name><surname>Khan</surname><given-names>Junaid</given-names></name><name><surname>Ahmad</surname><given-names>Ishtiaq</given-names></name><name><surname>Ahmad</surname><given-names>Habib</given-names></name><name><surname>Sher</surname><given-names>Hassan</given-names></name><name><surname>Khalid</surname><given-names>Abdul Nasir</given-names></name></person-group><article-title><italic><tp:taxon-name><tp:taxon-name-part taxon-name-part-type="genus" reg="Amanita">Amanita</tp:taxon-name-part><tp:taxon-name-part taxon-name-part-type="species" reg="ahmadii">ahmadii</tp:taxon-name-part></tp:taxon-name></italic>, a new species of <italic><tp:taxon-name><tp:taxon-name-part taxon-name-part-type="genus" reg="Amanita">Amanita</tp:taxon-name-part></tp:taxon-name></italic> subgenus <italic><tp:taxon-name><tp:taxon-name-part taxon-name-part-type="genus" reg="Amanita"/><tp:taxon-name-part taxon-name-part-type="subgenus" reg="Amanitina">Amanitina</tp:taxon-name-part></tp:taxon-name></italic> section <italic><tp:taxon-name><tp:taxon-name-part taxon-name-part-type="section" reg="Validae">Validae</tp:taxon-name-part></tp:taxon-name></italic> from Pakistan</article-title><source>MycoKeys</source><day>23</day><month>7</month><year>2019</year><volume>56</volume><fpage>81</fpage><lpage>99</lpage><pub-id pub-id-type="doi">10.3897/mycokeys.56.31819</pub-id></mixed-citation></tp:treatment-meta><tp:nomenclature><tp:taxon-name>
              <object-id xmlns:xlink="http://www.w3.org/1999/xlink" content-type="arpha" xlink:type="simple">2952bed1-8c25-54a4-bc10-394d36e002bc</object-id>
              <tp:taxon-name-part taxon-name-part-type="genus" reg="Amanita">Amanita</tp:taxon-name-part>
              <tp:taxon-name-part taxon-name-part-type="species" reg="ahmadii">ahmadii</tp:taxon-name-part>
              <object-id xmlns:xlink="http://www.w3.org/1999/xlink" content-type="mycobank" xlink:type="simple">MB821204</object-id>
            </tp:taxon-name><tp:taxon-authority>Jabeen, I. Ahmad, Kiran, J. Khan &amp; Khalid</tp:taxon-authority><tp:taxon-status xmlns:xlink="http://www.w3.org/1999/xlink" xlink:type="simple">sp. nov.</tp:taxon-status><xref ref-type="fig" rid="F4">Figs 4</xref><xref ref-type="fig" rid="F5">, 5</xref></tp:nomenclature><tp:treatment-sec sec-type="diagnosis" id="SECID0ELQBI"><title>Diagnosis.</title><p>Small to medium-sized basidiomata, grayish brown to brown pileal surface having rimose and non-appendiculate pileal margins, verrucose, gray to dark bluish or brown veil remnants, dry and split stipe surface at the base forming scales, globose to subglobose, smooth, amyloid basidiospores.</p></tp:treatment-sec><tp:treatment-sec sec-type="Holotype" id="SECID0EQQBI"><title>Holotype.</title><p>Pakistan, Khyber Pakhtunkhwa province, Malakand division, Swat district, Mashkun, 2500 m a.s.l., on soil under <italic><tp:taxon-name><tp:taxon-name-part taxon-name-part-type="genus" reg="Cedrus">Cedrus</tp:taxon-name-part><tp:taxon-name-part taxon-name-part-type="species" reg="deodara">deodara</tp:taxon-name-part></tp:taxon-name></italic>, 5 Sept. 2013, Sana Jabeen SJ35 (<ext-link xmlns:xlink="http://www.w3.org/1999/xlink" ext-link-type="gen" xlink:href="LAH35010" xlink:type="simple">LAH35010</ext-link>; GenBank <abbrev xmlns:xlink="http://www.w3.org/1999/xlink" xlink:title="internal transcribed spacer" id="ABBRID0EGRBI" xlink:type="simple">ITS</abbrev>: <ext-link xmlns:xlink="http://www.w3.org/1999/xlink" ext-link-type="gen" xlink:href="KY996724" xlink:type="simple">KY996724</ext-link>; <abbrev xmlns:xlink="http://www.w3.org/1999/xlink" xlink:title="partial large subunit" id="ABBRID0EPRBI" xlink:type="simple">LSU</abbrev>: <ext-link xmlns:xlink="http://www.w3.org/1999/xlink" ext-link-type="gen" xlink:href="KY996725" xlink:type="simple">KY996725</ext-link>).</p></tp:treatment-sec><tp:treatment-sec sec-type="etymology" id="SECID0EYRBI"><title>Etymology.</title><p>The species epithet <italic><tp:taxon-name><tp:taxon-name-part taxon-name-part-type="genus" reg="Amanita"/><tp:taxon-name-part taxon-name-part-type="species" reg="ahmadii">ahmadii</tp:taxon-name-part></tp:taxon-name></italic> refers to Sultan Ahmad, the pioneer Pakistani mycologist.</p></tp:treatment-sec><tp:treatment-sec sec-type="description" id="SECID0EISBI"><title>Description.</title><p>Pileus 4–7 cm in diameter, convex to flat at maturity; cuticle gray (2.5BG4/2) to grayish brown (10YR3/2) or brown (2.5Y4/4) with time; surface dry; universal veil remnants on pileus verrucose, aligned in one direction, scattered, gray (2.5Y4/2) to dark brown (2.5Y2/2); margins non-appendiculate, incurved when young, highly rimose by maturity. Lamellae off-white (2.5BG4/2) to cream (5Y9/4) becoming brownish when dry, adnexed, subdistant to close; edges entire. Lamellulae small (1/3 of the lamellae), attenuate, truncate. Stipe 6.7–9 × 0.6–1.5 cm, apex slightly wider and white, with up to 1.5 cm wide bulbous base, central, cylindrical; surface with grayish brown (5GY5/2) striations above the annulus, splitting towards the base forming scales on white (2.5BG4/2) to cream (5Y9/4) context. Annulus superior, membranous, skirt-like, with longitudinal striations on the upper surface, gray (2.5Y4/2) with a darker lower part. Universal veil absent. Ordorless and not changing color upon bruising.</p><p>Basidiospores [60/3/3] (6.5) 7–8.5 (9.5) × (6) 6.5–7.5 (8) µm, Q = (1) 1.03–1.22 (1.33), avg Q = 1.10, globose to broadly ellipsoid, amyloid in Melzer’s reagent. Basidia (32) 34.5–59 (67) × 7–8 µm, clavate, frequently 4 sterigmate, 2 sterigmata also observed, thin-walled, hyaline in 5% <abbrev xmlns:xlink="http://www.w3.org/1999/xlink" xlink:title="Potassium Hydroxide solution" id="ABBRID0EPSBI" xlink:type="simple">KOH</abbrev>. Subhymenium pseudoparenchymatous, cells isodiameteric, intermixed and densely packed. Veil remnants made up of hyphae with terminal subglobose to elongated cells (42.5) 49.5–54 (57) × (13) 13–16 (19) µm on a branched filament 3–4 µm wide; septa frequent; clamp connections absent. Pileipellis filamentous, 4–5 µm in diameter, branched, septate; clamp connections absent, light brown with some hyaline tissue in 5% <abbrev xmlns:xlink="http://www.w3.org/1999/xlink" xlink:title="Potassium Hydroxide solution" id="ABBRID0ETSBI" xlink:type="simple">KOH</abbrev>. Universal veil remnants of globose to subglobose cells (6.8) 8–12.2 (12.7) × (4.4) 7.5–10.5 (11) µm with filaments (0.7) 0.9–2.6 (3.5) µm in diameter. Hyphae from stipe 3–24 µm wide, filamentous, branched, hyaline in 5% <abbrev xmlns:xlink="http://www.w3.org/1999/xlink" xlink:title="Potassium Hydroxide solution" id="ABBRID0EXSBI" xlink:type="simple">KOH</abbrev>, septate; clamp connections absent in all tissues.</p></tp:treatment-sec><tp:treatment-sec sec-type="habitat" id="SECID0E2SBI"><title>Habitat and distribution.</title><p>In coniferous forests of Pakistan with a moist temperate to dry temperate climate.</p></tp:treatment-sec><tp:treatment-sec sec-type="material" id="SECID0EATBI"><title>Additional specimens examined.</title><p>Pakistan, Khyber Pakhtunkhwa province, Malakand division, Dir Upper district, Kumrat, 2232 m a.s.l., on soil under conifers, 2 Sept. 2015, Abdul Nasir Khalid FS82 (<ext-link xmlns:xlink="http://www.w3.org/1999/xlink" ext-link-type="gen" xlink:href="LAH35241" xlink:type="simple">LAH35241</ext-link>; GenBank <abbrev xmlns:xlink="http://www.w3.org/1999/xlink" xlink:title="internal transcribed spacer" id="ABBRID0ELTBI" xlink:type="simple">ITS</abbrev>: <ext-link xmlns:xlink="http://www.w3.org/1999/xlink" ext-link-type="gen" xlink:href="KY996755" xlink:type="simple">KY996755</ext-link>; <abbrev xmlns:xlink="http://www.w3.org/1999/xlink" xlink:title="partial large subunit" id="ABBRID0EUTBI" xlink:type="simple">LSU</abbrev>: <ext-link xmlns:xlink="http://www.w3.org/1999/xlink" ext-link-type="gen" xlink:href="MK166021" xlink:type="simple">MK166021</ext-link>); Swat district, Mashkun, 2500 m a.s.l., on soil under <italic><tp:taxon-name><tp:taxon-name-part taxon-name-part-type="genus" reg="Cedrus">Cedrus</tp:taxon-name-part><tp:taxon-name-part taxon-name-part-type="species" reg="deodara">deodara</tp:taxon-name-part></tp:taxon-name></italic>, 4 Aug. 2013, Ishtiaq Ahmad IS213P65 (<ext-link xmlns:xlink="http://www.w3.org/1999/xlink" ext-link-type="gen" xlink:href="LAH35242" xlink:type="simple">LAH35242</ext-link>; GenBank <abbrev xmlns:xlink="http://www.w3.org/1999/xlink" xlink:title="internal transcribed spacer" id="ABBRID0ENUBI" xlink:type="simple">ITS</abbrev>: <ext-link xmlns:xlink="http://www.w3.org/1999/xlink" ext-link-type="gen" xlink:href="MF116158" xlink:type="simple">MF116158</ext-link>); Gabin Jabba valley, 2450 m a.s.l., on soil under <italic><tp:taxon-name><tp:taxon-name-part taxon-name-part-type="genus" reg="Picea">Picea</tp:taxon-name-part><tp:taxon-name-part taxon-name-part-type="species" reg="smithiana">smithiana</tp:taxon-name-part></tp:taxon-name></italic>, 30 Aug. 2015, Junaid Khan GJ-1508 (SWAT0001351; GenBank <abbrev xmlns:xlink="http://www.w3.org/1999/xlink" xlink:title="internal transcribed spacer" id="ABBRID0EBVBI" xlink:type="simple">ITS</abbrev>: <ext-link xmlns:xlink="http://www.w3.org/1999/xlink" ext-link-type="gen" xlink:href="MF070490" xlink:type="simple">MF070490</ext-link>).</p><fig id="F4" position="float" orientation="portrait"><object-id xmlns:xlink="http://www.w3.org/1999/xlink" content-type="doi" xlink:type="simple">10.3897/mycokeys.56.31819.figure4</object-id><object-id xmlns:xlink="http://www.w3.org/1999/xlink" content-type="arpha" xlink:type="simple">2f6ac63a-f52b-52ef-a0de-a4dfa4ac4b1c</object-id><label>Figure 4.</label><caption><p><italic><tp:taxon-name><tp:taxon-name-part taxon-name-part-type="genus" reg="Amanita">Amanita</tp:taxon-name-part><tp:taxon-name-part taxon-name-part-type="species" reg="ahmadii">ahmadii</tp:taxon-name-part></tp:taxon-name></italic> basidiomata. <bold>A, B</bold><ext-link xmlns:xlink="http://www.w3.org/1999/xlink" ext-link-type="gen" xlink:href="LAH35010" xlink:type="simple">LAH35010</ext-link> (holotype) <bold>C</bold> SWAT0001351. Photos by Abdul Nasir Khalid and Junaid Khan. Scale bars: 1 cm (<bold>A</bold>); 1.2 cm (<bold>B</bold>); 0.5 cm (<bold>C</bold>).</p></caption><graphic xmlns:xlink="http://www.w3.org/1999/xlink" xlink:href="mycokeys-56-081-g004.jpg" position="float" orientation="portrait" xlink:type="simple" id="oo_320220.jpg"><uri content-type="original_file" xlink:type="simple">https://binary.pensoft.net/fig/320220</uri></graphic></fig><fig id="F5" position="float" orientation="portrait"><object-id xmlns:xlink="http://www.w3.org/1999/xlink" content-type="doi" xlink:type="simple">10.3897/mycokeys.56.31819.figure5</object-id><object-id xmlns:xlink="http://www.w3.org/1999/xlink" content-type="arpha" xlink:type="simple">4fee57b4-032a-5afb-b500-2db3e1a3ead4</object-id><label>Figure 5.</label><caption><p><italic><tp:taxon-name><tp:taxon-name-part taxon-name-part-type="genus" reg="Amanita">Amanita</tp:taxon-name-part><tp:taxon-name-part taxon-name-part-type="species" reg="ahmadii">ahmadii</tp:taxon-name-part></tp:taxon-name></italic><ext-link xmlns:xlink="http://www.w3.org/1999/xlink" ext-link-type="gen" xlink:href="LAH35010" xlink:type="simple">LAH35010</ext-link> (holotype). <bold>A</bold> Basidiospores <bold>B</bold> Basidia, basidioles and subhymenium <bold>C</bold> Pileipellis <bold>D</bold> Universal veil remnants on pileus surface <bold>E</bold> Hyphae from stipe <bold>F</bold> Partial veil. Drawings by Sana Jabeen. Scale bars: 5.5 µm (<bold>A</bold>); 8 µm (<bold>B–D</bold>); 22 µm (<bold>E, F</bold>).</p></caption><graphic xmlns:xlink="http://www.w3.org/1999/xlink" xlink:href="mycokeys-56-081-g005.jpg" position="float" orientation="portrait" xlink:type="simple" id="oo_320221.jpg"><uri content-type="original_file" xlink:type="simple">https://binary.pensoft.net/fig/320221</uri></graphic></fig></tp:treatment-sec></tp:taxon-treatment>
